# Supplementary material for: Genetic identification of bat species for pathogen surveillance across France
Source: PLoS One. 2022 Jan 4;17(1):e0261344. doi: 10.1371/journal.pone.0261344 (PMC8726466; doi:10.1371/journal.pone.0261344)
Supplement: S1 Table — (XLSX) [file pone.0261344.s001.xlsx]

## Sheet: Bat wing punches
Nb.	ID bat	Morphological determination	BLAST analysis						Phylogenetic analysis		Misdentification of bat species
			Genetic determination (BLAST)	Accession N°	% identity	E value	Nb. hits	Score	Genetic determination (Phylogeny)	Bootstrap
1	132333	Myotis mystacinus	Pipistrellus pipistrellus	AJ504443.1	99.26%	3e-62	41	244			1
2	132612	Pipistrellus Nathusii	Pipistrellus Nathusii	MN122914.1	97.86%	1e-84	3	324
3	132624	Nyctalus noctula	Nyctalus noctula	MN122907.1	98.36%	4e-52	4	215	Nyctalus noctula	90
4	132631	Nycatalus leisleri	Nycatalus leisleri	JX570901.1	1	2e-41	2	206	Nycatalus leisleri	100
5	132673	Plecotus auritus	Plecotus auritus	MN122881.1	95.97%	3e-60	2	243	Plecotus auritus	41
6	132681	Myotis myotis	Myotis myotis	KJ765388.1	1	8e-65	67	257	Nyctalus noctula	90
7	132714	Myotis myotis	Myotis myotis	KJ765388.1	1	8e-65	67	257
8	132785	Plecotus austriacus	No significant similarity found						Plecotus austriacus	99
9	132788	Epseticus serotinus	No significant similarity found
10	132802	Plecotus austriacus	No significant similarity found						Plecotus austriacus	99
11	132806	Pipistrelle	Pipistrellus Kuhlii	MN045571.1	0.94	7e-51	54	211
12	132807	Pipistrellus Nathusii	Pipistrellus Nathusii	MN122914.1	97.42%	8e-87	3	331
13	132808	Pipistrellus Kuhlii	Pipistrellus Nathusii	MN122914.1	95.85%	4e-80	3	309			1
14	132809	Pipistrellus pygmaeus	Pipistrellus pipistrellus	AJ504443.1	97.87%	9e-86	41	327			1
15	132821	Plecotus austriacus	Myotis nattereri	JF412412.1	98.34%	5e-83	19	318			1
16	132823	Pipistrellus Kuhlii	Pipistrellus Nathusii	MN122914.1	95.94%	2e-82	3	316			1
17	132830	Pipistrellus pygmaeus	Pipistrellus pipistrellus	AH006588.2	98.91%	2e-86	41	329			1
18	132832	Pipistrelle	Pipistrellus Kuhlii	MN045571.1	93.85%	1e-75	54	294
19	132834	Pipistrelle	Pipistrellus pipistrellus	AJ504443.1	97.37%	3e-85	41	326
20	132851	Pipistrellus Kuhlii	Plecotus auritus	MN122881.1	97.2%	4e-42	2	182			1
21	132852	Myotis bechsteinii	Myotis bechsteinii	KX757757.1	96.97%	7e-77	2	298
22	132867	Nyctalus noctula	Plecotus auritus	MN122881.1	96.77%	6e-34	2	154			1
23	132883	Barbastella barbastellus	Barbastella barbastellus	JQ683189.1	96.91%	4e-85	38	326	Barbastella barbastellus	100
24	132983	Myotis mystacinus	Myotis mystacinus	KU060254.1	1	2e-65	16	259
25	132985	Plecotus auritus	Nycatalus leisleri	JX570901.1	98.4%	6e-85	2	326	Nycatalus leisleri	100	1
26	132986	Pipistrellus pipistrellus	Pipistrellus pipistrellus	AH006588.2	99.44%	3e-85	41	326
27	133000	Vespertilio murinus	No significant similarity found
28	133010	Myotis emarginatus	Myotis emarginatus	AF376849.1	98.37%	4e-84	2	322
29	133083	Eptesicus nilssonii	No significant similarity found
30	133095	Bat non identified	Hypsugo savii	MN045544.1	97.92%	2e-87	22	333
31	133100	Nycatalus leisleri	Nycatalus leisleri	JX570901.1	93.51%	3e-54	2	222
32	133105	Nycatalus leisleri	Nycatalus leisleri	JX570901.1	97.55%	3e-70	2	276
33	133106	Bat non identified	Hypsugo savii	AJ504450.2	1	1e-47	12	200
34	133119	Myotis daubentonii	Myotis mystacinus	KU060254.1	99.48%	2e-93	16	353	Myotis mystacinus	100
35	133120	Pipistrellus pipistrellus	Pipistrellus pipistrellus	LR862378.1	97.44%	1e-86	41	331	Pipistrellus pipistrellus	94
36	133127	Rhinolophus ferrumequinum	Rhinolophus ferrumequinum	MH029812.1	98.74%	6e-72	26	281	Rhinolophus ferrumequinum	95
37	133128	Rhinolophus hipposideros	Rhinolophus hipposideros	KU531352.1	1	9e-70	248	274	Rhinolophus hipposideros	95
38	133147	Myotis natttereri	Myotis natttereri	MN122818.1	1	1e-62	18	250	Myotis natttereri	70
39	133149	Pipistrellus Nathusii	Pipistrellus Nathusii	AH006590.2	98.82%	5e-78	3	302	Pipistrellus Nathusii	100
40	133152	Pipistrellus pipistrellus	Pipistrellus pipistrellus	AH006588.2	99.33%	3e-69	41	272	Pipistrellus pipistrellus	94
41	133153	Pipistrellus pipistrellus	Pipistrellus pipistrellus		0.95	4e-53	41	219
42	133164	Epseticus serotinus	Epseticus serotinus	MF187954.1	98.31%	9e-81	84	311	Eptesicus nilssonii	99
43	133165	Plecotus austriacus	No significant similarity found	/	/	/	/	/	Plecotus austriacus	99
44	133168	Nycatalus leisleri	Nycatalus leisleri	JX570901.1	94.12%	7e-40	2	174
45	133169	Myotis myotis	Myotis myotis	KT901455.1	95.85%	9e-81	67	311
46	133170	Myotis myotis	Myotis myotis	KJ765388.1	98.44%	8e-55	224	67
47	133172	Myotis myotis	Miniopterus schreibersii	MK737740.1	98.18%	6e-45	4	191			1
48	133173	Myotis myotis	Miniopterus schreibersii	MK737740.1	98.48%	5e-57	4	231			1
49	133175	Pipistrelle	Pipistrellus pipistrellus	AH006588.2	0.96	4e-53	21	219
50	133179	Pipistrellus pipistrellus	Pipistrellus pipistrellus	AH006588.2	98.25%	4e-47	41	198
51	133185	Rhinolophus ferrumequinum	Rhinolophus ferrumequinum	MH029812.1	95.9%	7e-82	31	315
52	133186	Nycatalus leisleri	Nycatalus leisleri	JX570901.1	1	6e-61	2	244
53	133187	Myotis mystacinus	Myotis mystacinus	KU060254.1	99.44%	1e-84	16	324
54	133223	Myotis natttereri	Myotis natttereri	MN122818.1	99.44%	4e-84	18	322
55	133225	Myotis mystacinus	Pipistrellus pipistrellus	LR862378.1	97.94%	2e-88	41	337	Pipistrellus pipistrellus	94	1
56	133226	Pipistrellus pipistrellus	Myotis mystacinus	KU060254.1	97.47%	2e-67	16	267			1
57	133231	Bat non identified	Pipistrellus Kuhlii	MN045571.1	96.2%	3e-65	54	259
58	133234	Bat non identified	Myotis daubentonii	EU153125.1	98.15%	6e-72	8	281
59	133241	Pipistrellus pipistrellus	Pipistrellus pipistrellus	AJ504443.1	98.33%	2e-82	41	316
60	133243	Pipistrellus pipistrellus	Pipistrellus pipistrellus	AH006588.2	1	4e-73	41	285
61	133246	Pipistrellus pipistrellus	Pipistrellus pipistrellus	AH006588.2	86.82%	6e-37	38	165
62	133251	Pipistrellus pipistrellus	Pipistrellus pipistrellus	AH006588.2	98.33%	7e-82	38	315
63	133255	Bat non identified	Pipistrellus pipistrellus	AH006588.2	99.2%	9e-43	38	183
64	133257	Bat non identified	Pipistrellus pipistrellus	LR862378.1	96.55%	1e-58	41	257
65	133258	Myotis myotis	Myotis myotis	KT901455.1	98.45%	1e-89	67	340
66	133259	Myotis myotis	Myotis myotis	GU817367.1	98.46%	3e-90	67	342
67	133260	Myotis myotis	Myotis myotis	KT901455.1	97.78%	6e-34	48	154
68	133271	Bat non identified	Pipistrellus pipistrellus	MN045614.1	97.6%	4e-52	41	215
69	133273	Pipistrelle	Pipistrellus pipistrellus	AH006588.2	95.92%	2e-34	40	156
70	133274	Bat non identified	Pipistrellus pipistrellus	AH006588.2	98.22%	2e-76	41	296
71	133276	Epseticus serotinus	No significant similarity found	/	/	/	/	/
72	133277	Rhinolophus hipposideros	Rhinolophus hipposideros	KU531352.1	93.78%	2e-72	234	283
73	133278	Rhinolophus hipposideros	Rhinolophus hipposideros	KU531352.1	96.32%	3e-54	233	222
74	133280	Bat non identified	Pipistrellus Kuhlii	MN045571.1	90.96%	4e-54	54	222
75	133282	Bat non identified	Pipistrellus Kuhlii	KP455372.1	94.74%	3e-49	41	206
76	133284	Bat non identified	Pipistrellus pipistrellus	LR862378.1	93.96	1e-53	41	220
77	133286	Plecotus austriacus	Plecotus auritus	MN122881.1	94.94%	9e-71	2	278
78	133289	Bat non identified	Pipistrellus Kuhlii	MN045571.1	95.07%	9e-55	54	224
79	133290	Plecotus austriacus	No significant similarity found	/	/	/	/	/
80	133291	Epseticus serotinus	No significant similarity found	/	/	/	/	/
81	133292	Pipistrellus pipistrellus	Pipistrellus Nathusii	MN122914.1	95.33%	2e-57	3	233			1
82	133293	Pipistrellus pipistrellus	Nyctalus noctula	JX570902.1	98.36%	1e-83	4	320			1
83	133296	Pipistrellus pipistrellus	Pipistrellus pipistrellus	AH006588.2	96.85%	7e-51	41	211
84	133297	Pipistrellus pipistrellus	Pipistrellus pipistrellus	AJ504443.1	96.84%	7e-82	41	315
85	133301	Pipistrellus Nathusii	Pipistrellus Nathusii	MN122914.1	1	5e-51	3	211
86	133302	Pipistrellus pipistrellus	Pipistrellus pipistrellus	AH006588.2	95.39%	3e-59	37	239
87	133309	Pipistrellus Kuhlii	Pipistrellus Kuhlii	MN045571.1	99.26%	2e-60	54	243
88	133315	Pipistrellus Nathusii	Pipistrellus Nathusii	MN122914.1	98.83%	4e-79	3	305
89	133317	Pipistrellus Nathusii	Pipistrellus Nathusii	MN122914.1	99.37%	4e-74	3	289
90	133319	Pipistrellus Nathusii	Pipistrellus Nathusii	MN122914.1	0.96	2e-72	3	283
91	133323	Pipistrellus pygmaeus	Pipistrellus pipistrellus	LR862378.1	99.3%	2e-70	41	272	Pipistrellus pipistrellus	94	1
92	133324	Pipistrellus pipistrellus	Pipistrellus pipistrellus	MN045614.1	97.3%	1e-63	41	254
93	133327	Plecotus austriacus	No significant similarity found	/	/	/	/	/	Plecotus austriacus	99
94	133328	Pipistrellus Kuhlii	Pipistrellus Kuhlii	MN045571.1	96.15%	2e-65	54	255	Pipistrellus Kuhlii	78
95	133329	Pipistrellus Nathusii	Pipistrellus Nathusii	MN122914.1	1	2e-60	3	243
96	133330	Pipistrellus pipistrellus	Pipistrellus pipistrellus	LR862378.1	99.38%	1e-76	41	292	Pipistrellus pipistrellus	94
97	133331	Pipistrellus pipistrellus	Pipistrellus pipistrellus	LR862378.1	99.27%	3e-63	41	248	Pipistrellus pipistrellus	94
98	133333	Myotis mystacinus	Myotis mystacinus	KU060254.1	99.48%	2e-93	16	353	Myotis mystacinus	100
99	133334	Myotis daubentonii	Myotis daubentonii	EU153125.1	1	4e-68	8	268
100	133335	Plecotus austriacus	No significant similarity found	/	/	/	/	/	Plecotus austriacus	99
101	133336	Bat non identified	Rhinolophus hipposideros	KU531352.1	97.27%	9e-81	248	311
102	133339	Bat non identified	Pipistrellus Kuhlii	MN045571.1	94.9%	3e-61	54	246
103	133340	Bat non identified	Pipistrellus Kuhlii	MN045571.1	96.95%	1e-53	54	220
104	133342	Bat non identified	Pipistrellus pipistrellus	AH006588.2	99.4%	2e-77	41	300
105	133347	Bat non identified	Pipistrellus Kuhlii	MN045571.1	0.95	8e-35	54	158
106	133356	Plecotus austriacus	No significant similarity found	/	/	/	/	/	Plecotus austriacus	99
107	133363	Plecotus	No significant similarity found	/	/	/	/	/
108	133364	Pipistrelle	Pipistrellus pipistrellus	AH006588.2	0.97	2e-44	40	189
109	133376	Pipistrellus Nathusii	Pipistrellus Nathusii	MN122914.1	1	3e-59	3	239
110	133378	Nyctalus noctula	Nyctalus noctula	JX570902.1	99.4%	8e-76	4	294
111	133379	Pipistrellus pipistrellus	Pipistrellus pipistrellus	AH006588.2	96.9%	5e-52	40	215
112	133382	Nyctalus noctula	Pipistrellus pipistrellus	AJ504443.1	97.89	7e-87	41	331			1
113	133383	Nycatalus leisleri	Nycatalus leisleri	JX570901.1	95.79	6e-78	2	302
114	133384	Nycatalus leisleri	Nycatalus leisleri	JX570901.1	97.31%	7e-82	2	315
115	133385	Pipistrellus Nathusii	Pipistrellus Nathusii	MN122914.1	97.22%	1e-78	3	303
116	133386	Nycatalus leisleri	Nycatalus leisleri	JX570901.1	1	2e-33	2	152	Nycatalus leisleri	100
117	133389	Nyctalus noctula	Nyctalus noctula	MN122876.1	97.4%	2e-27	4	132
118	133390	Nycatalus leisleri	Nycatalus leisleri	JX570901.1		4e-57	2	231
119	133391	Nycatalus leisleri	Nycatalus leisleri	JX570901.1	97.62%	2e-51	2	213
120	133392	Nycatalus leisleri	Nycatalus leisleri	JX570901.1	95.24%	6e-46	2	195
121	133394	Pipistrellus pipistrellus	Pipistrellus pipistrellus	AH006588.2	97.99%	9e-65	38	257
122	133395	Nyctalus noctula	Nyctalus noctula	MN122907.1	1	6e-45	4	191
123	133397	Pipistrellus Nathusii	Pipistrellus Nathusii	MN122914.1	0.9	5e-43	3	185
124	133400	Nyctalus noctula	Nyctalus noctula	MN122907.1	1	3e-59	4	239
125	133403	Nyctalus noctula	Nyctalus noctula	MN122876.1	0.96	4e-58	4	235
126	133407	Nycatalus leisleri	Nycatalus leisleri	JX570901.1	98.42%	7e-88	2	335
127	133413	Rhinolophus hipposideros	Rhinolophus hipposideros	KU531352.1	94.5%	3e-44	248	189
128	133415	Epseticus serotinus	No significant similarity found	/	/	/	/	/
129	133417	Nycatalus leisleri	Nycatalus leisleri	JX570901.1	93.62%	3e-49	2	206
130	133429	Pipistrellus Kuhlii	Pipistrellus Kuhlii	MN045571.1	93.81%	6e-33	54	147
131	133432	Pipistrellus pipistrellus	Pipistrellus pipistrellus	AJ504443.1	98.36%	1e-83	41	320
132	133434	Pipistrellus pipistrellus	Pipistrellus pipistrellus	AH006588.2	99.32%	1e-67	41	267
133	133438	Epseticus serotinus	No significant similarity found	/	/	/	/	/
134	133439	Pipistrellus Nathusii	Pipistrellus Nathusii	MN122914.1	1	2e-55	3	226
135	133440	Pipistrellus Nathusii	Pipistrellus Nathusii	MN122914.1	87.89%	3e-86	3	329
136	133441	Pipistrellus Nathusii	Pipistrellus Nathusii	MN122914.1	90.1%	1e-43	3	187
137	133443	Pipistrellus Nathusii	Pipistrellus pipistrellus	AH006588.2	99.28%	1e-92	41	250			1
138	133453	Nyctalus noctula	Nycatalus leisleri	JX570901.1	98.9%	3e-85	2	326			1
139	133454	Vespertilio murinus	No significant similarity found	/	/	/	/	/
140	133458	Nyctalus noctula	Nyctalus noctula	MN122876.1	98.9%	3e-85	4	326
141	133462	Pipistrellus Kuhlii	Pipistrellus Kuhlii	MN045571.1	97.66%	9e-60	54	241
142	133463	Pipistrellus pipistrellus	Pipistrellus pipistrellus	LR862378.1	95.3%	2e-57	41	233
143	133468	Pipistrellus Nathusii	Pipistrellus Nathusii	MN122914.1	95.3%	2e-56	3	230
144	133480	Pipistrelle	Pipistrellus Kuhlii	MN045571.1	97.97%	1e-63	54	254
145	133482	Bat non identified	Pipistrellus pipistrellus or Pipistrellus pygmaeus	MN122927 et AH006586	100% both	3e-41	28	174
146	133499	Myotis myotis	Myotis myotis	KJ765388.1	1	1e-68	67	270
147	133514	Epseticus serotinus	No significant similarity found	/	/	/	/	/
148	133522	Plecotus auritus	No significant similarity found	/	/	/	/	/	Plecotus austriacus	99
149	133525	Plecotus auritus	Plecotus auritus	MN122881.1	95.81%	3e-80	2	309	Plecotus auritus	99
150	133528	Plecotus auritus	No significant similarity found	/	/	/	/	/	Plecotus austriacus	99
151	133534	Plecotus auritus	No significant similarity found	/	/	/	/	/	Plecotus auritus	99
152	133535	Pipistrelle	Pipistrellus Kuhlii	MN045571.1	95.33%	8e-33	54	171
153	133536	Myotis myotis	Myotis myotis	GU817367.1	97.95%	2e-88	67	337
154	133542	Epseticus serotinus	Epseticus serotinus	MF038481.1	1	2e-66	85	263
155	133546	Pipistrellus pygmaeus	Pipistrellus pipistrellus	AJ504443.1	0.98	7e-82	41	315			1
156	133551	Pipistrellus pipistrellus	Pipistrellus pipistrellus	AH006588.2	1	5e-46	41	195
157	133552	Pipistrellus pipistrellus	Pipistrellus pipistrellus	AH006588.2	0.96	4e-53	41	219
158	133554	Pipistrellus Nathusii	Pipistrellus Nathusii	MN122914.1	0.88	1e-38	3	171
159	133561	Myotis daubentonii	Myotis daubentonii	EU153125.1	1	1e-68	8	270
160	133562	Plecotus auritus	Plecotus auritus	MN122881.1	93.79%	4e-59	2	239
161	133564	Myotis brandtii	Myotis mystacinus	KU060254.1	1	4e-57	16	231			1
162	133565	Myotis natttereri	Myotis natttereri	MN122818.1	1	2e-76	18	296
163		Miniopterus Schreibersii	Miniopterus Schreibersii	MK737740.1	0.93	6e-60	5	243

## Sheet: Faecal samples
Site Nb.	Collection Site	Reported bat species	BLAST analysis						Phylogenetic analysis
			Genetic determination (BLAST)	% identity	Accession N°	E value	Nb hits	Score	Genetic determination (Phylogeny)	Bootstrap	Misdentification of bat species
1	Altkirch	Myotis myotis	Myotis myotis	0.99	KJ765388.1	8e-40	58	176
2	Breitenbach	Myotis myotis	Myotis myotis	0.99	KJ765388.1	2e-40	58	176
3	Brunstatt	Myotis myotis	Myotis myotis	0.99	KJ765388.1	4e-38	58	169
4	Hagueneau site I	Myotis myotis	Myotis myotis	0.98	KJ765388.1	6e-47	58	198
5	Kirchberg	Myotis myotis	Myotis myotis	1	KJ765388.1	4e-43	58	185
6	Haguenau	Myotis myotis	Myotis myotis	0.99	KJ765388.1	2e-58	67	237
7	Jungholtz	Myotis myotis	Myotis myotis	0.98	KJ765388.1	5e-31	48	145
8	Oltingue	Myotis myotis	Myotis myotis	1	KJ765388.1	5e-53	67	219
9	St Aharin	Myotis myotis	Myotis myotis	1	KJ765388.1	4e-43	67	185
10	Soppe le Bas	Myotis myotis	Myotis myotis	1	KJ765388.1	3e-55	67	226
11	Soulfzeren	Myotis myotis	Myotis myotis	1	KJ765388.1	3e-49	67	206
12	Urbes	Myotis myotis	Myotis myotis	1	KJ765388.1	4e-54	67	222
13	Creisp	Myotis myotis	Myotis myotis	0.99	GU817367.1	6e-63	67	`252
14	Dambach	Myotis myotis	Myotis myotis	0.92	GU817368.1	2e-47	37	200
15	Maslach	Myotis myotis	Myotis myotis	0.98	GU817367.1	3e-56	67	230
16	Rammer	Myotis myotis	Myotis myotis	0.97	GU817367.1	1e-60	67	244
17	Oltingue	Rhinolophus hipposideros	Rhinolophus hipposideros	0.99	KU531352.1	2e-63	248	254
18	Liebsdorf 1	M. emarginatus / M. myotis	Myotis myotis	0.93	KJ765388.1	2e-37	13	167
19	Ingwiller	Pipistrellus pipistrellus	Pipistrellus pipistrellus	0.97	AH006588.2	3e-51	41	213
20	Jebsheim	M. emarginatus	Myotis emarginatus	0.96	AF376849.1	1e-77	2	302
21	Sondersdorf	Rhinolophus hipposideros	Rhinolophus hipposideros	0.95	KC978344.1	2e-63	248	254
22	Climbach	Plecotus sp	Rhinolophus hipposideros	0.94	KU531352.1	3e-67	248	267			1
23	GM CB n°1	Myotis myotis	Myotis myotis	1	KJ765388.1	8e-38		167
24	GM CB n°2	Myotis myotis	Myotis myotis	1	KJ765388.1	2e-39	58	172
25	GM CB n°3	Myotis myotis	Myotis myotis	1	KJ765388.1	2e-43	58	185
26	GM CB n°4	Myotis myotis	Myotis myotis	1	KJ765388.1	5e-40	58	174
27	GM CB n°5	Myotis myotis	Myotis myotis	1	KJ765388.1	2e-49	58	206	Myotis myotis	99
28	Liebsdorf 2	Rhinolophus hipposideros	Rhinolophus hipposideros	0.99	KU531352.1	1e-63	248	254
29	Weiler	Plecotus sp	No significant similarity found	/	/	/	/	/	Plecotus austriacus	99
30	Hoerdt	M. emarginatus	Myotis emarginatus	0.94	AF376849.1	2e-63	2	254	Myotis emarginatus	100
31	Pfalzweyer	Eptesicus serotinus	Rhinolophus hipposideros	0.95	KU531352.1	3e-51	240	213			1
